# Supplementary material for: Detection of Legionella species, the influence of precipitation on the amount of Legionella DNA, and bacterial microbiome in aerosols from outdoor sites near asphalt roads in Toyama Prefecture, Japan
Source: BMC Microbiol. 2021 Jul 17;21:215. doi: 10.1186/s12866-021-02275-2 (PMC8285874; doi:10.1186/s12866-021-02275-2)
Supplement: Supplementary file 1 — Additional file 1. [file 12866_2021_2275_MOESM1_ESM.xlsx]

## Sheet: Supplementary Table S1
Supplementary Table S1. Sampling information
Sample No.	Year	Month	Day	Sampling source type	Sampling location	Latitude (DD)	Longitude (DD)	Weather station	Daily value:																																Amoebic co-culture	qPCR (copies/m3)	qPCR with amoebic co-culture (copies/m3)
									on the sampling day (lag day 0)				one day before the sampling day (lag day 1)				two days before the sampling day (lag day 2)				three days before the sampling day (lag day 3)				four days before the sampling day (lag day 4)				five days before the sampling day (lag day 5)				six days before the sampling day (lag day 6)				seven days before the sampling day (lag day 7)
									Air temperature (mean, °C)	Relative humidity (mean, %)	Total precipitation (mm)	Wind speed (mean, m/s)	Air temperature (mean, °C)	Relative humidity (mean, %)	Total precipitation (mm)	Wind speed (mean, m/s)	Air temperature (mean, °C)	Relative humidity (mean, %)	Total precipitation (mm)	Wind speed (mean, m/s)	Air temperature (mean, °C)	Relative humidity (mean, %)	Total precipitation (mm)	Wind speed (mean, m/s)	Air temperature (mean, °C)	Relative humidity (mean, %)	Total precipitation (mm)	Wind speed (mean, m/s)	Air temperature (mean, °C)	Relative humidity (mean, %)	Total precipitation (mm)	Wind speed (mean, m/s)	Air temperature (mean, °C)	Relative humidity (mean, %)	Total precipitation (mm)	Wind speed (mean, m/s)	Air temperature (mean, °C)	Relative humidity (mean, %)	Total precipitation (mm)	Wind speed (mean, m/s)
1	2016	Jun	9	Road	I	36.701340	137.061618	Fushiki	21	89	12.5	1.7	21.7	77	0	2.2	20.3	81	0	2.1	18.8	79	0	3.5	20.2	75	0	3.3	22.5	52	0	2.5	17.4	63	0	1.9	15.9	69	0	2.7	Negative	107	0
2	2016	Jun	9	Road	L	36.726932	137.019403	Fushiki	21	89	12.5	1.7	21.7	77	0	2.2	20.3	81	0	2.1	18.8	79	0	3.5	20.2	75	0	3.3	22.5	52	0	2.5	17.4	63	0	1.9	15.9	69	0	2.7	Negative	21.1	0
3	2016	Jun	9	Road	A	36.754238	137.022104	Fushiki	21	89	12.5	1.7	21.7	77	0	2.2	20.3	81	0	2.1	18.8	79	0	3.5	20.2	75	0	3.3	22.5	52	0	2.5	17.4	63	0	1.9	15.9	69	0	2.7	Negative	119	0
4	2016	Jun	9	Road	J	36.721366	137.251307	Toyama	21.4	80	1.5	1.9	23.2	67	0	2.3	21.8	66	0	2.5	19.3	73	0	2.6	20.9	66	0	3.3	24	39	0	4.6	18.7	45	0	2.7	16.2	63	0	2.8	Negative	0	0
5	2016	Jun	9	Road	G	36.687703	137.251495	Toyama	21.4	80	1.5	1.9	23.2	67	0	2.3	21.8	66	0	2.5	19.3	73	0	2.6	20.9	66	0	3.3	24	39	0	4.6	18.7	45	0	2.7	16.2	63	0	2.8	Negative	79.4	30.3
6	2016	Jun	9	Road	D	36.678898	137.213399	Toyama	21.4	80	1.5	1.9	23.2	67	0	2.3	21.8	66	0	2.5	19.3	73	0	2.6	20.9	66	0	3.3	24	39	0	4.6	18.7	45	0	2.7	16.2	63	0	2.8	Negative	0	0
7	2016	Jun	13	Road	I	36.701340	137.061618	Fushiki	20.7	93	26.5	2.4	23.9	72	0	1.9	22.5	79	0	2.2	20.7	86	0	2.5	21	89	12.5	1.7	21.7	77	0	2.2	20.3	81	0	2.1	18.8	79	0	3.5	Negative	62.2	0
8	2016	Jun	13	Road	L	36.726932	137.019403	Fushiki	20.7	93	26.5	2.4	23.9	72	0	1.9	22.5	79	0	2.2	20.7	86	0	2.5	21	89	12.5	1.7	21.7	77	0	2.2	20.3	81	0	2.1	18.8	79	0	3.5	Negative	0	0
9	2016	Jun	13	Road	A	36.754238	137.022104	Fushiki	20.7	93	26.5	2.4	23.9	72	0	1.9	22.5	79	0	2.2	20.7	86	0	2.5	21	89	12.5	1.7	21.7	77	0	2.2	20.3	81	0	2.1	18.8	79	0	3.5	Negative	613.2	0
10	2016	Jun	13	Road	H	36.774219	137.039124	Fushiki	20.7	93	26.5	2.4	23.9	72	0	1.9	22.5	79	0	2.2	20.7	86	0	2.5	21	89	12.5	1.7	21.7	77	0	2.2	20.3	81	0	2.1	18.8	79	0	3.5	Negative	0	48.3a
11	2016	Jun	13	Road	K	36.753142	137.077469	Fushiki	20.7	93	26.5	2.4	23.9	72	0	1.9	22.5	79	0	2.2	20.7	86	0	2.5	21	89	12.5	1.7	21.7	77	0	2.2	20.3	81	0	2.1	18.8	79	0	3.5	Negative	83.8	0
12	2016	Jun	13	Road	F	36.706416	137.079287	Fushiki	20.7	93	26.5	2.4	23.9	72	0	1.9	22.5	79	0	2.2	20.7	86	0	2.5	21	89	12.5	1.7	21.7	77	0	2.2	20.3	81	0	2.1	18.8	79	0	3.5	Negative	48	0
13	2016	Jun	17	Road	E	36.734367	137.204159	Toyama	23.5	72	3.5	3.3	25.3	57	3	5	23.6	71	0	2.6	21.6	83	10	1.7	20.8	88	29	1.9	25.1	51	0.5	2.8	23.7	66	0.5	2.1	21.1	75	0	2.6	Negative	67.7	19.4
14	2016	Jun	17	Road	J	36.721366	137.251307	Toyama	23.5	72	3.5	3.3	25.3	57	3	5	23.6	71	0	2.6	21.6	83	10	1.7	20.8	88	29	1.9	25.1	51	0.5	2.8	23.7	66	0.5	2.1	21.1	75	0	2.6	Negative	166.6	0
15	2016	Jun	17	Road	C	36.712845	137.259191	Toyama	23.5	72	3.5	3.3	25.3	57	3	5	23.6	71	0	2.6	21.6	83	10	1.7	20.8	88	29	1.9	25.1	51	0.5	2.8	23.7	66	0.5	2.1	21.1	75	0	2.6	Negative	85.1	0
16	2016	Jun	17	Road	G	36.687703	137.251495	Toyama	23.5	72	3.5	3.3	25.3	57	3	5	23.6	71	0	2.6	21.6	83	10	1.7	20.8	88	29	1.9	25.1	51	0.5	2.8	23.7	66	0.5	2.1	21.1	75	0	2.6	Negative	480.7	48.4
17	2016	Jun	17	Road	D	36.678898	137.213399	Toyama	23.5	72	3.5	3.3	25.3	57	3	5	23.6	71	0	2.6	21.6	83	10	1.7	20.8	88	29	1.9	25.1	51	0.5	2.8	23.7	66	0.5	2.1	21.1	75	0	2.6	Negative	20.5	0
18	2016	Jun	17	Road	B	36.683110	137.157522	Toyama	23.5	72	3.5	3.3	25.3	57	3	5	23.6	71	0	2.6	21.6	83	10	1.7	20.8	88	29	1.9	25.1	51	0.5	2.8	23.7	66	0.5	2.1	21.1	75	0	2.6	Negative	82.1	0
19	2016	Jun	21	Road	E	36.734367	137.204159	Toyama	23.4	74	1.5	2.2	25.1	66	0	3.5	23.6	65	1.5	3.2	23.5	61	0	2.4	23.5	72	3.5	3.3	25.3	57	3	5	23.6	71	0	2.6	21.6	83	10	1.7	Negative	89.1	0
20	2016	Jun	21	Road	J	36.721366	137.251307	Toyama	23.4	74	1.5	2.2	25.1	66	0	3.5	23.6	65	1.5	3.2	23.5	61	0	2.4	23.5	72	3.5	3.3	25.3	57	3	5	23.6	71	0	2.6	21.6	83	10	1.7	Negative	0	0
21	2016	Jun	21	Road	C	36.712845	137.259191	Toyama	23.4	74	1.5	2.2	25.1	66	0	3.5	23.6	65	1.5	3.2	23.5	61	0	2.4	23.5	72	3.5	3.3	25.3	57	3	5	23.6	71	0	2.6	21.6	83	10	1.7	Negative	0	0
22	2016	Jun	21	Road	G	36.687703	137.251495	Toyama	23.4	74	1.5	2.2	25.1	66	0	3.5	23.6	65	1.5	3.2	23.5	61	0	2.4	23.5	72	3.5	3.3	25.3	57	3	5	23.6	71	0	2.6	21.6	83	10	1.7	Negative	161.6	0
23	2016	Jun	21	Road	D	36.678898	137.213399	Toyama	23.4	74	1.5	2.2	25.1	66	0	3.5	23.6	65	1.5	3.2	23.5	61	0	2.4	23.5	72	3.5	3.3	25.3	57	3	5	23.6	71	0	2.6	21.6	83	10	1.7	Negative	104.6	0
24	2016	Jun	21	Road	B	36.683110	137.157522	Toyama	23.4	74	1.5	2.2	25.1	66	0	3.5	23.6	65	1.5	3.2	23.5	61	0	2.4	23.5	72	3.5	3.3	25.3	57	3	5	23.6	71	0	2.6	21.6	83	10	1.7	Negative	150.8	0
25	2016	Jun	28	Road	I	36.701340	137.061618	Fushiki	20.3	88	9.5	1.9	21.3	80	0	2.5	21.9	74	8.5	2.8	23.1	76	21	4.5	21.2	87	8.5	1.9	21	90	34.5	2.8	23	84	0	3.2	22.9	86	4	2.2	Negative	53	0
26	2016	Jun	28	Road	L	36.726932	137.019403	Fushiki	20.3	88	9.5	1.9	21.3	80	0	2.5	21.9	74	8.5	2.8	23.1	76	21	4.5	21.2	87	8.5	1.9	21	90	34.5	2.8	23	84	0	3.2	22.9	86	4	2.2	Negative	0	0
27	2016	Jun	28	Road	A	36.754238	137.022104	Fushiki	20.3	88	9.5	1.9	21.3	80	0	2.5	21.9	74	8.5	2.8	23.1	76	21	4.5	21.2	87	8.5	1.9	21	90	34.5	2.8	23	84	0	3.2	22.9	86	4	2.2	Negative	0	0
28	2016	Jun	28	Road	H	36.774219	137.039124	Fushiki	20.3	88	9.5	1.9	21.3	80	0	2.5	21.9	74	8.5	2.8	23.1	76	21	4.5	21.2	87	8.5	1.9	21	90	34.5	2.8	23	84	0	3.2	22.9	86	4	2.2	Negative	87.7	0
29	2016	Jun	28	Road	K	36.753142	137.077469	Fushiki	20.3	88	9.5	1.9	21.3	80	0	2.5	21.9	74	8.5	2.8	23.1	76	21	4.5	21.2	87	8.5	1.9	21	90	34.5	2.8	23	84	0	3.2	22.9	86	4	2.2	Negative	0	0
30	2016	Jun	28	Road	F	36.706416	137.079287	Fushiki	20.3	88	9.5	1.9	21.3	80	0	2.5	21.9	74	8.5	2.8	23.1	76	21	4.5	21.2	87	8.5	1.9	21	90	34.5	2.8	23	84	0	3.2	22.9	86	4	2.2	Negative	0	45.8a
31	2016	Jul	7	Road	I	36.701340	137.061618	Fushiki	26.1	80	0	3	27.8	77	2	3.6	23.5	91	4	2.3	22.9	95	10.5	1.8	25.3	86	19	3.1	28.7	67	1.5	3.4	25.6	80	0	2.1	24	85	3	2.4	Negative	0	0
32	2016	Jul	7	Road	L	36.726932	137.019403	Fushiki	26.1	80	0	3	27.8	77	2	3.6	23.5	91	4	2.3	22.9	95	10.5	1.8	25.3	86	19	3.1	28.7	67	1.5	3.4	25.6	80	0	2.1	24	85	3	2.4	Negative	2.7	0
33	2016	Jul	7	Road	A	36.754238	137.022104	Fushiki	26.1	80	0	3	27.8	77	2	3.6	23.5	91	4	2.3	22.9	95	10.5	1.8	25.3	86	19	3.1	28.7	67	1.5	3.4	25.6	80	0	2.1	24	85	3	2.4	Negative	79.2	0
34	2016	Jul	7	Road	H	36.774219	137.039124	Fushiki	26.1	80	0	3	27.8	77	2	3.6	23.5	91	4	2.3	22.9	95	10.5	1.8	25.3	86	19	3.1	28.7	67	1.5	3.4	25.6	80	0	2.1	24	85	3	2.4	Negative	86.1	0
35	2016	Jul	7	Road	K	36.753142	137.077469	Fushiki	26.1	80	0	3	27.8	77	2	3.6	23.5	91	4	2.3	22.9	95	10.5	1.8	25.3	86	19	3.1	28.7	67	1.5	3.4	25.6	80	0	2.1	24	85	3	2.4	Negative	245.7	15.8
36	2016	Jul	7	Road	F	36.706416	137.079287	Fushiki	26.1	80	0	3	27.8	77	2	3.6	23.5	91	4	2.3	22.9	95	10.5	1.8	25.3	86	19	3.1	28.7	67	1.5	3.4	25.6	80	0	2.1	24	85	3	2.4	Negative	144.7	0
37	2016	Jul	13	Road	E	36.734367	137.204159	Toyama	26.3	81	103.5	2.4	25.7	69	0	2.4	25.1	72	0	2.1	25.2	75	0	2.2	23.3	83	14	2	24.7	79	15	2.8	26.3	73	0	4.4	28.8	62	0.5	2.3	Negative	0	2.9
38	2016	Jul	13	Road	J	36.721366	137.251307	Toyama	26.3	81	103.5	2.4	25.7	69	0	2.4	25.1	72	0	2.1	25.2	75	0	2.2	23.3	83	14	2	24.7	79	15	2.8	26.3	73	0	4.4	28.8	62	0.5	2.3	Negative	167.7	31.8
39	2016	Jul	13	Road	C	36.712845	137.259191	Toyama	26.3	81	103.5	2.4	25.7	69	0	2.4	25.1	72	0	2.1	25.2	75	0	2.2	23.3	83	14	2	24.7	79	15	2.8	26.3	73	0	4.4	28.8	62	0.5	2.3	Negative	85.1	0
40	2016	Jul	13	Road	G	36.687703	137.251495	Toyama	26.3	81	103.5	2.4	25.7	69	0	2.4	25.1	72	0	2.1	25.2	75	0	2.2	23.3	83	14	2	24.7	79	15	2.8	26.3	73	0	4.4	28.8	62	0.5	2.3	Negative	0	0
41	2016	Jul	13	Road	D	36.678898	137.213399	Toyama	26.3	81	103.5	2.4	25.7	69	0	2.4	25.1	72	0	2.1	25.2	75	0	2.2	23.3	83	14	2	24.7	79	15	2.8	26.3	73	0	4.4	28.8	62	0.5	2.3	Negative	127.4	0
42	2016	Jul	13	Road	B	36.683110	137.157522	Toyama	26.3	81	103.5	2.4	25.7	69	0	2.4	25.1	72	0	2.1	25.2	75	0	2.2	23.3	83	14	2	24.7	79	15	2.8	26.3	73	0	4.4	28.8	62	0.5	2.3	Negative	283.8	76.8
43	2016	Jul	15	Road	I	36.701340	137.061618	Fushiki	23.1	84	1.5	3.8	25.8	80	1.5	3.1	25.8	91	30.5	2.1	24.9	84	0	2.1	24.8	82	0	2.5	25.1	84	0	2.2	22.9	94	14	1.8	23.8	90	4	1.8	Negative	0	0
44	2016	Jul	15	Road	L	36.726932	137.019403	Fushiki	23.1	84	1.5	3.8	25.8	80	1.5	3.1	25.8	91	30.5	2.1	24.9	84	0	2.1	24.8	82	0	2.5	25.1	84	0	2.2	22.9	94	14	1.8	23.8	90	4	1.8	Negative	73	0
45	2016	Jul	15	Road	A	36.754238	137.022104	Fushiki	23.1	84	1.5	3.8	25.8	80	1.5	3.1	25.8	91	30.5	2.1	24.9	84	0	2.1	24.8	82	0	2.5	25.1	84	0	2.2	22.9	94	14	1.8	23.8	90	4	1.8	Negative	75.3	0
46	2016	Jul	15	Road	H	36.774219	137.039124	Fushiki	23.1	84	1.5	3.8	25.8	80	1.5	3.1	25.8	91	30.5	2.1	24.9	84	0	2.1	24.8	82	0	2.5	25.1	84	0	2.2	22.9	94	14	1.8	23.8	90	4	1.8	Negative	0	0
47	2016	Jul	15	Road	K	36.753142	137.077469	Fushiki	23.1	84	1.5	3.8	25.8	80	1.5	3.1	25.8	91	30.5	2.1	24.9	84	0	2.1	24.8	82	0	2.5	25.1	84	0	2.2	22.9	94	14	1.8	23.8	90	4	1.8	Negative	0	0
48	2016	Jul	15	Road	F	36.706416	137.079287	Fushiki	23.1	84	1.5	3.8	25.8	80	1.5	3.1	25.8	91	30.5	2.1	24.9	84	0	2.1	24.8	82	0	2.5	25.1	84	0	2.2	22.9	94	14	1.8	23.8	90	4	1.8	Negative	44.2	0
49	2016	Aug	16	Road	I	36.701340	137.061618	Fushiki	27.1	84	6.5	2.5	26.5	85	10.5	1.9	29.1	75	0	2.3	28.2	77	0	2.3	26.5	73	0	2.2	25.8	75	0	2.5	26.3	68	0	2.8	28	76	0	2.9	Negative	0	0
50	2016	Aug	16	Road	L	36.726932	137.019403	Fushiki	27.1	84	6.5	2.5	26.5	85	10.5	1.9	29.1	75	0	2.3	28.2	77	0	2.3	26.5	73	0	2.2	25.8	75	0	2.5	26.3	68	0	2.8	28	76	0	2.9	Negative	0	0
51	2016	Aug	16	Road	A	36.754238	137.022104	Fushiki	27.1	84	6.5	2.5	26.5	85	10.5	1.9	29.1	75	0	2.3	28.2	77	0	2.3	26.5	73	0	2.2	25.8	75	0	2.5	26.3	68	0	2.8	28	76	0	2.9	Negative	96.8	0
52	2016	Aug	16	Road	H	36.774219	137.039124	Fushiki	27.1	84	6.5	2.5	26.5	85	10.5	1.9	29.1	75	0	2.3	28.2	77	0	2.3	26.5	73	0	2.2	25.8	75	0	2.5	26.3	68	0	2.8	28	76	0	2.9	Negative	99.8	10.5
53	2016	Aug	16	Road	K	36.753142	137.077469	Fushiki	27.1	84	6.5	2.5	26.5	85	10.5	1.9	29.1	75	0	2.3	28.2	77	0	2.3	26.5	73	0	2.2	25.8	75	0	2.5	26.3	68	0	2.8	28	76	0	2.9	Negative	0	0
54	2016	Aug	16	Road	F	36.706416	137.079287	Fushiki	27.1	84	6.5	2.5	26.5	85	10.5	1.9	29.1	75	0	2.3	28.2	77	0	2.3	26.5	73	0	2.2	25.8	75	0	2.5	26.3	68	0	2.8	28	76	0	2.9	Negative	0	0
55	2016	Aug	19	Road	E	36.734367	137.204159	Toyama	27.5	76	0	2.7	26.9	75	0	2.8	26.9	75	0	2.7	27.2	74	1	2.5	26.5	76	13	2	28.8	66	0	2.4	28.3	66	0	2.2	26.4	62	0	2.1	Negative	0	73.0a
56	2016	Aug	19	Road	J	36.721366	137.251307	Toyama	27.5	76	0	2.7	26.9	75	0	2.8	26.9	75	0	2.7	27.2	74	1	2.5	26.5	76	13	2	28.8	66	0	2.4	28.3	66	0	2.2	26.4	62	0	2.1	Negative	0	0
57	2016	Aug	19	Road	C	36.712845	137.259191	Toyama	27.5	76	0	2.7	26.9	75	0	2.8	26.9	75	0	2.7	27.2	74	1	2.5	26.5	76	13	2	28.8	66	0	2.4	28.3	66	0	2.2	26.4	62	0	2.1	Negative	25.4	24.7
58	2016	Aug	19	Road	G	36.687703	137.251495	Toyama	27.5	76	0	2.7	26.9	75	0	2.8	26.9	75	0	2.7	27.2	74	1	2.5	26.5	76	13	2	28.8	66	0	2.4	28.3	66	0	2.2	26.4	62	0	2.1	Negative	0	0
59	2016	Aug	19	Road	D	36.678898	137.213399	Toyama	27.5	76	0	2.7	26.9	75	0	2.8	26.9	75	0	2.7	27.2	74	1	2.5	26.5	76	13	2	28.8	66	0	2.4	28.3	66	0	2.2	26.4	62	0	2.1	Negative	3.2	2.7
60	2016	Aug	19	Road	B	36.683110	137.157522	Toyama	27.5	76	0	2.7	26.9	75	0	2.8	26.9	75	0	2.7	27.2	74	1	2.5	26.5	76	13	2	28.8	66	0	2.4	28.3	66	0	2.2	26.4	62	0	2.1	Negative	24.4	0
61	2016	Aug	30	Road	I	36.701340	137.061618	Fushiki	20.8	93	38.5	2.4	25.9	80	0	2	24.5	76	0	3	23.7	78	9.5	6.4	27.2	79	21.5	4	28.9	76	0	1.8	27.3	75	0	2.9	27.1	75	0.5	2.8	Negative	53.9	0
62	2016	Aug	30	Road	L	36.726932	137.019403	Fushiki	20.8	93	38.5	2.4	25.9	80	0	2	24.5	76	0	3	23.7	78	9.5	6.4	27.2	79	21.5	4	28.9	76	0	1.8	27.3	75	0	2.9	27.1	75	0.5	2.8	Negative	0	0
63	2016	Aug	30	Road	A	36.754238	137.022104	Fushiki	20.8	93	38.5	2.4	25.9	80	0	2	24.5	76	0	3	23.7	78	9.5	6.4	27.2	79	21.5	4	28.9	76	0	1.8	27.3	75	0	2.9	27.1	75	0.5	2.8	Negative	76.2	0
64	2016	Aug	30	Road	J	36.721366	137.251307	Toyama	21.4	84	36	2.6	26.2	72	0	2.4	23.9	74	0	2.2	23.3	75	8.5	5.9	27.6	72	12	4.4	28.7	69	5	2.3	26.8	67	0	2.7	27.2	70	0.5	2.7	Negative	142.5	94.1
65	2016	Aug	30	Road	C	36.712845	137.259191	Toyama	21.4	84	36	2.6	26.2	72	0	2.4	23.9	74	0	2.2	23.3	75	8.5	5.9	27.6	72	12	4.4	28.7	69	5	2.3	26.8	67	0	2.7	27.2	70	0.5	2.7	Negative	47.2	0
66	2016	Aug	30	Road	B	36.683110	137.157522	Toyama	21.4	84	36	2.6	26.2	72	0	2.4	23.9	74	0	2.2	23.3	75	8.5	5.9	27.6	72	12	4.4	28.7	69	5	2.3	26.8	67	0	2.7	27.2	70	0.5	2.7	Negative	0	0
67	2016	Aug	31	Road	I	36.701340	137.061618	Fushiki	26.6	57	0	2.9	20.8	93	38.5	2.4	25.9	80	0	2	24.5	76	0	3	23.7	78	9.5	6.4	27.2	79	21.5	4	28.9	76	0	1.8	27.3	75	0	2.9	Negative	10	0
68	2016	Aug	31	Road	L	36.726932	137.019403	Fushiki	26.6	57	0	2.9	20.8	93	38.5	2.4	25.9	80	0	2	24.5	76	0	3	23.7	78	9.5	6.4	27.2	79	21.5	4	28.9	76	0	1.8	27.3	75	0	2.9	Negative	6.8	1.9
69	2016	Aug	31	Road	A	36.754238	137.022104	Fushiki	26.6	57	0	2.9	20.8	93	38.5	2.4	25.9	80	0	2	24.5	76	0	3	23.7	78	9.5	6.4	27.2	79	21.5	4	28.9	76	0	1.8	27.3	75	0	2.9	Negative	3.3	12.1
70	2016	Aug	31	Road	J	36.721366	137.251307	Toyama	27.8	40	0	5.4	21.4	84	36	2.6	26.2	72	0	2.4	23.9	74	0	2.2	23.3	75	8.5	5.9	27.6	72	12	4.4	28.7	69	5	2.3	26.8	67	0	2.7	Negative	13.8	0
71	2016	Aug	31	Road	C	36.712845	137.259191	Toyama	27.8	40	0	5.4	21.4	84	36	2.6	26.2	72	0	2.4	23.9	74	0	2.2	23.3	75	8.5	5.9	27.6	72	12	4.4	28.7	69	5	2.3	26.8	67	0	2.7	Negative	2.4	2.7
72	2016	Aug	31	Road	B	36.683110	137.157522	Toyama	27.8	40	0	5.4	21.4	84	36	2.6	26.2	72	0	2.4	23.9	74	0	2.2	23.3	75	8.5	5.9	27.6	72	12	4.4	28.7	69	5	2.3	26.8	67	0	2.7	Negative	38.6	0
73	2016	Sep	20	Road	I	36.701340	137.061618	Fushiki	20	91	55	7.4	21	88	9.5	6.3	21.2	99	68.5	1.8	22.9	87	12.5	2.2	23.4	84	0	1.5	23.6	83	16	2.1	23.5	84	0	2	23.3	93	51.5	2.9	Negative	398.5	183.5
74	2016	Sep	20	Road	L	36.726932	137.019403	Fushiki	20	91	55	7.4	21	88	9.5	6.3	21.2	99	68.5	1.8	22.9	87	12.5	2.2	23.4	84	0	1.5	23.6	83	16	2.1	23.5	84	0	2	23.3	93	51.5	2.9	Negative	236.5	0
75	2016	Sep	20	Road	A	36.754238	137.022104	Fushiki	20	91	55	7.4	21	88	9.5	6.3	21.2	99	68.5	1.8	22.9	87	12.5	2.2	23.4	84	0	1.5	23.6	83	16	2.1	23.5	84	0	2	23.3	93	51.5	2.9	Negative	84.6	17.1
76	2016	Oct	24	Bathroom	B01				Not available	Not available	Not available	Not available	Not available	Not available	Not available	Not available	Not available	Not available	Not available	Not available	Not available	Not available	Not available	Not available	Not available	Not available	Not available	Not available	Not available	Not available	Not available	Not available	Not available	Not available	Not available	Not available	Not available	Not available	Not available	Not available	Negative	39.6	0
77	2016	Oct	24	Bathroom	B01				Not available	Not available	Not available	Not available	Not available	Not available	Not available	Not available	Not available	Not available	Not available	Not available	Not available	Not available	Not available	Not available	Not available	Not available	Not available	Not available	Not available	Not available	Not available	Not available	Not available	Not available	Not available	Not available	Not available	Not available	Not available	Not available	Negative	0	0
78	2016	Oct	24	Bathroom	B02				Not available	Not available	Not available	Not available	Not available	Not available	Not available	Not available	Not available	Not available	Not available	Not available	Not available	Not available	Not available	Not available	Not available	Not available	Not available	Not available	Not available	Not available	Not available	Not available	Not available	Not available	Not available	Not available	Not available	Not available	Not available	Not available	Negative	22.1	0
79	2016	Oct	27	Road	I	36.701340	137.061618	Fushiki	15.6	64	0	3.4	19.6	85	9	2.4	15	76	4.5	1.8	14.3	57	0	3.6	16.1	70	0	4.9	15.2	79	0	1.5	16.1	64	0	3.8	19.2	74	0	3.4	Negative	16.5	0
80	2016	Oct	27	Road	L	36.726932	137.019403	Fushiki	15.6	64	0	3.4	19.6	85	9	2.4	15	76	4.5	1.8	14.3	57	0	3.6	16.1	70	0	4.9	15.2	79	0	1.5	16.1	64	0	3.8	19.2	74	0	3.4	Negative	5.1	0
81	2016	Oct	27	Road	A	36.754238	137.022104	Fushiki	15.6	64	0	3.4	19.6	85	9	2.4	15	76	4.5	1.8	14.3	57	0	3.6	16.1	70	0	4.9	15.2	79	0	1.5	16.1	64	0	3.8	19.2	74	0	3.4	Negative	27.9	0
82	2016	Oct	27	Road	H	36.774219	137.039124	Fushiki	15.6	64	0	3.4	19.6	85	9	2.4	15	76	4.5	1.8	14.3	57	0	3.6	16.1	70	0	4.9	15.2	79	0	1.5	16.1	64	0	3.8	19.2	74	0	3.4	Negative	0	0
83	2016	Oct	27	Road	K	36.753142	137.077469	Fushiki	15.6	64	0	3.4	19.6	85	9	2.4	15	76	4.5	1.8	14.3	57	0	3.6	16.1	70	0	4.9	15.2	79	0	1.5	16.1	64	0	3.8	19.2	74	0	3.4	Negative	0	48.9a
84	2016	Oct	27	Road	F	36.706416	137.079287	Fushiki	15.6	64	0	3.4	19.6	85	9	2.4	15	76	4.5	1.8	14.3	57	0	3.6	16.1	70	0	4.9	15.2	79	0	1.5	16.1	64	0	3.8	19.2	74	0	3.4	Negative	0	0
85	2016	Oct	28	Road	E	36.734367	137.204159	Toyama	12.6	84	23.5	1.7	15.2	71	0	3.6	19.7	83	11	2.4	15.6	68	4.5	6	13.4	66	0	2.8	15.3	78	0.5	4	14.7	80	0	1.6	15.3	74	0	2.5	Negative	154.7	0
86	2016	Oct	28	Road	J	36.721366	137.251307	Toyama	12.6	84	23.5	1.7	15.2	71	0	3.6	19.7	83	11	2.4	15.6	68	4.5	6	13.4	66	0	2.8	15.3	78	0.5	4	14.7	80	0	1.6	15.3	74	0	2.5	Negative	6.3	0
87	2016	Oct	28	Road	C	36.712845	137.259191	Toyama	12.6	84	23.5	1.7	15.2	71	0	3.6	19.7	83	11	2.4	15.6	68	4.5	6	13.4	66	0	2.8	15.3	78	0.5	4	14.7	80	0	1.6	15.3	74	0	2.5	Negative	62	66.2
88	2016	Oct	28	Road	G	36.687703	137.251495	Toyama	12.6	84	23.5	1.7	15.2	71	0	3.6	19.7	83	11	2.4	15.6	68	4.5	6	13.4	66	0	2.8	15.3	78	0.5	4	14.7	80	0	1.6	15.3	74	0	2.5	Negative	18.8	0
89	2016	Oct	28	Road	D	36.678898	137.213399	Toyama	12.6	84	23.5	1.7	15.2	71	0	3.6	19.7	83	11	2.4	15.6	68	4.5	6	13.4	66	0	2.8	15.3	78	0.5	4	14.7	80	0	1.6	15.3	74	0	2.5	Negative	133	0
90	2016	Oct	28	Road	B	36.683110	137.157522	Toyama	12.6	84	23.5	1.7	15.2	71	0	3.6	19.7	83	11	2.4	15.6	68	4.5	6	13.4	66	0	2.8	15.3	78	0.5	4	14.7	80	0	1.6	15.3	74	0	2.5	Negative	67.3	0
91	2016	Nov	8	Bathroom	B03				Not available	Not available	Not available	Not available	Not available	Not available	Not available	Not available	Not available	Not available	Not available	Not available	Not available	Not available	Not available	Not available	Not available	Not available	Not available	Not available	Not available	Not available	Not available	Not available	Not available	Not available	Not available	Not available	Not available	Not available	Not available	Not available	Negative	71.3	0
92	2016	Nov	8	Bathroom	B03				Not available	Not available	Not available	Not available	Not available	Not available	Not available	Not available	Not available	Not available	Not available	Not available	Not available	Not available	Not available	Not available	Not available	Not available	Not available	Not available	Not available	Not available	Not available	Not available	Not available	Not available	Not available	Not available	Not available	Not available	Not available	Not available	Negative	119.2	32.5
93	2016	Nov	9	Bathroom	B04				Not available	Not available	Not available	Not available	Not available	Not available	Not available	Not available	Not available	Not available	Not available	Not available	Not available	Not available	Not available	Not available	Not available	Not available	Not available	Not available	Not available	Not available	Not available	Not available	Not available	Not available	Not available	Not available	Not available	Not available	Not available	Not available	Negative	177.9	0
94	2016	Nov	18	Bathroom	B05				Not available	Not available	Not available	Not available	Not available	Not available	Not available	Not available	Not available	Not available	Not available	Not available	Not available	Not available	Not available	Not available	Not available	Not available	Not available	Not available	Not available	Not available	Not available	Not available	Not available	Not available	Not available	Not available	Not available	Not available	Not available	Not available	Negative	111.5	0
95	2016	Nov	18	Bathroom	B05				Not available	Not available	Not available	Not available	Not available	Not available	Not available	Not available	Not available	Not available	Not available	Not available	Not available	Not available	Not available	Not available	Not available	Not available	Not available	Not available	Not available	Not available	Not available	Not available	Not available	Not available	Not available	Not available	Not available	Not available	Not available	Not available	Negative	0	0
96	2016	Nov	18	Bathroom	B06				Not available	Not available	Not available	Not available	Not available	Not available	Not available	Not available	Not available	Not available	Not available	Not available	Not available	Not available	Not available	Not available	Not available	Not available	Not available	Not available	Not available	Not available	Not available	Not available	Not available	Not available	Not available	Not available	Not available	Not available	Not available	Not available	Negative	0	0
97	2016	Nov	18	Bathroom	B06				Not available	Not available	Not available	Not available	Not available	Not available	Not available	Not available	Not available	Not available	Not available	Not available	Not available	Not available	Not available	Not available	Not available	Not available	Not available	Not available	Not available	Not available	Not available	Not available	Not available	Not available	Not available	Not available	Not available	Not available	Not available	Not available	Negative	0	0
98	2016	Nov	22	Bathroom	B07				Not available	Not available	Not available	Not available	Not available	Not available	Not available	Not available	Not available	Not available	Not available	Not available	Not available	Not available	Not available	Not available	Not available	Not available	Not available	Not available	Not available	Not available	Not available	Not available	Not available	Not available	Not available	Not available	Not available	Not available	Not available	Not available	Negative	65.7	0
99	2016	Nov	22	Bathroom	B08				Not available	Not available	Not available	Not available	Not available	Not available	Not available	Not available	Not available	Not available	Not available	Not available	Not available	Not available	Not available	Not available	Not available	Not available	Not available	Not available	Not available	Not available	Not available	Not available	Not available	Not available	Not available	Not available	Not available	Not available	Not available	Not available	Negative	3.2	0
100	2016	Dec	1	Bathroom	B09				Not available	Not available	Not available	Not available	Not available	Not available	Not available	Not available	Not available	Not available	Not available	Not available	Not available	Not available	Not available	Not available	Not available	Not available	Not available	Not available	Not available	Not available	Not available	Not available	Not available	Not available	Not available	Not available	Not available	Not available	Not available	Not available	Negative	102	0
101	2016	Dec	1	Bathroom	B10				Not available	Not available	Not available	Not available	Not available	Not available	Not available	Not available	Not available	Not available	Not available	Not available	Not available	Not available	Not available	Not available	Not available	Not available	Not available	Not available	Not available	Not available	Not available	Not available	Not available	Not available	Not available	Not available	Not available	Not available	Not available	Not available	Negative	152.4	53.2
102	2016	Dec	2	Road	I	36.701340	137.061618	Fushiki	8.8	63	0	2.6	11.4	82	5.5	3.2	7.3	70	0	2	7.5	72	0	2.2	8.6	82	3.5	2.2	10.4	99	12.5	1.7	9.3	83	3.5	1.6	6.9	86	13	2.3	Negative	66.3	42.5
103	2016	Dec	2	Road	L	36.726932	137.019403	Fushiki	8.8	63	0	2.6	11.4	82	5.5	3.2	7.3	70	0	2	7.5	72	0	2.2	8.6	82	3.5	2.2	10.4	99	12.5	1.7	9.3	83	3.5	1.6	6.9	86	13	2.3	Negative	55.1	79.1
104	2016	Dec	2	Road	A	36.754238	137.022104	Fushiki	8.8	63	0	2.6	11.4	82	5.5	3.2	7.3	70	0	2	7.5	72	0	2.2	8.6	82	3.5	2.2	10.4	99	12.5	1.7	9.3	83	3.5	1.6	6.9	86	13	2.3	Negative	158.5	0
105	2016	Dec	2	Road	H	36.774219	137.039124	Fushiki	8.8	63	0	2.6	11.4	82	5.5	3.2	7.3	70	0	2	7.5	72	0	2.2	8.6	82	3.5	2.2	10.4	99	12.5	1.7	9.3	83	3.5	1.6	6.9	86	13	2.3	Negative	132.7	0
106	2016	Dec	2	Road	K	36.753142	137.077469	Fushiki	8.8	63	0	2.6	11.4	82	5.5	3.2	7.3	70	0	2	7.5	72	0	2.2	8.6	82	3.5	2.2	10.4	99	12.5	1.7	9.3	83	3.5	1.6	6.9	86	13	2.3	Negative	84.8	0
107	2016	Dec	2	Road	F	36.706416	137.079287	Fushiki	8.8	63	0	2.6	11.4	82	5.5	3.2	7.3	70	0	2	7.5	72	0	2.2	8.6	82	3.5	2.2	10.4	99	12.5	1.7	9.3	83	3.5	1.6	6.9	86	13	2.3	Negative	365	67.7
108	2016	Dec	5	Road	E	36.734367	137.204159	Toyama	12.8	77	2.5	2.7	12.3	62	0	2.6	9.9	69	0	2.7	8.6	70	0	2.8	12.9	78	5	4	8.3	72	0	1.9	7.4	83	0.5	1.8	8.8	84	5	2.1	Negative	133	0
109	2016	Dec	5	Road	J	36.721366	137.251307	Toyama	12.8	77	2.5	2.7	12.3	62	0	2.6	9.9	69	0	2.7	8.6	70	0	2.8	12.9	78	5	4	8.3	72	0	1.9	7.4	83	0.5	1.8	8.8	84	5	2.1	Negative	65.9	0
110	2016	Dec	5	Road	C	36.712845	137.259191	Toyama	12.8	77	2.5	2.7	12.3	62	0	2.6	9.9	69	0	2.7	8.6	70	0	2.8	12.9	78	5	4	8.3	72	0	1.9	7.4	83	0.5	1.8	8.8	84	5	2.1	Negative	150.6	1.6
111	2016	Dec	5	Road	G	36.687703	137.251495	Toyama	12.8	77	2.5	2.7	12.3	62	0	2.6	9.9	69	0	2.7	8.6	70	0	2.8	12.9	78	5	4	8.3	72	0	1.9	7.4	83	0.5	1.8	8.8	84	5	2.1	Negative	50.6	7.3
112	2016	Dec	5	Road	D	36.678898	137.213399	Toyama	12.8	77	2.5	2.7	12.3	62	0	2.6	9.9	69	0	2.7	8.6	70	0	2.8	12.9	78	5	4	8.3	72	0	1.9	7.4	83	0.5	1.8	8.8	84	5	2.1	Negative	0	1.1
113	2016	Dec	5	Road	B	36.683110	137.157522	Toyama	12.8	77	2.5	2.7	12.3	62	0	2.6	9.9	69	0	2.7	8.6	70	0	2.8	12.9	78	5	4	8.3	72	0	1.9	7.4	83	0.5	1.8	8.8	84	5	2.1	Negative	0	0
114	2016	Dec	6	Bathroom	B11				Not available	Not available	Not available	Not available	Not available	Not available	Not available	Not available	Not available	Not available	Not available	Not available	Not available	Not available	Not available	Not available	Not available	Not available	Not available	Not available	Not available	Not available	Not available	Not available	Not available	Not available	Not available	Not available	Not available	Not available	Not available	Not available	Negative	125.3	0
115	2016	Dec	6	Bathroom	B12				Not available	Not available	Not available	Not available	Not available	Not available	Not available	Not available	Not available	Not available	Not available	Not available	Not available	Not available	Not available	Not available	Not available	Not available	Not available	Not available	Not available	Not available	Not available	Not available	Not available	Not available	Not available	Not available	Not available	Not available	Not available	Not available	Negative	273.2	1197.1
116	2016	Dec	14	Bathroom	B13				Not available	Not available	Not available	Not available	Not available	Not available	Not available	Not available	Not available	Not available	Not available	Not available	Not available	Not available	Not available	Not available	Not available	Not available	Not available	Not available	Not available	Not available	Not available	Not available	Not available	Not available	Not available	Not available	Not available	Not available	Not available	Not available	Negative	28.1	1637050a
117	2016	Dec	19	Bathroom	B14				Not available	Not available	Not available	Not available	Not available	Not available	Not available	Not available	Not available	Not available	Not available	Not available	Not available	Not available	Not available	Not available	Not available	Not available	Not available	Not available	Not available	Not available	Not available	Not available	Not available	Not available	Not available	Not available	Not available	Not available	Not available	Not available	Negative	21.4	0
118	2017	Jan	30	Road	I	36.701340	137.061618	Fushiki	5.3	90	18.5	3.1	1.5	75	0	1.8	3.8	83	0	1.8	4	76	5	3.3	1.1	79	0	2.7	-0.2	97	2.5	2.8	-1.6	97	9.5		-1.1	94	8.5		Negative	81.5	221
119	2017	Jan	30	Road	L	36.726932	137.019403	Fushiki	5.3	90	18.5	3.1	1.5	75	0	1.8	3.8	83	0	1.8	4	76	5	3.3	1.1	79	0	2.7	-0.2	97	2.5	2.8	-1.6	97	9.5		-1.1	94	8.5		Negative	90.2	151.48
120	2017	Jan	30	Road	A	36.754238	137.022104	Fushiki	5.3	90	18.5	3.1	1.5	75	0	1.8	3.8	83	0	1.8	4	76	5	3.3	1.1	79	0	2.7	-0.2	97	2.5	2.8	-1.6	97	9.5		-1.1	94	8.5		Negative	2.9	0
121	2017	Jan	30	Road	H	36.774219	137.039124	Fushiki	5.3	90	18.5	3.1	1.5	75	0	1.8	3.8	83	0	1.8	4	76	5	3.3	1.1	79	0	2.7	-0.2	97	2.5	2.8	-1.6	97	9.5		-1.1	94	8.5		Negative	50.1	0
122	2017	Jan	30	Road	K	36.753142	137.077469	Fushiki	5.3	90	18.5	3.1	1.5	75	0	1.8	3.8	83	0	1.8	4	76	5	3.3	1.1	79	0	2.7	-0.2	97	2.5	2.8	-1.6	97	9.5		-1.1	94	8.5		Negative	153.8	15
123	2017	Jan	30	Road	F	36.706416	137.079287	Fushiki	5.3	90	18.5	3.1	1.5	75	0	1.8	3.8	83	0	1.8	4	76	5	3.3	1.1	79	0	2.7	-0.2	97	2.5	2.8	-1.6	97	9.5		-1.1	94	8.5		Negative	41.2	130.3
124	2017	Jan	31	Road	E	36.734367	137.204159	Toyama	2.1	67	0	2.2	6.7	87	23	3.2	5.3	72	1	2.4	4.1	81	0	2	5.5	68	4.5	5.6	1	71	0	3.3	0	90	0.5	2.5	-1.3	96	11	2.2	Negative	79.5	105.9
125	2017	Jan	31	Road	J	36.721366	137.251307	Toyama	2.1	67	0	2.2	6.7	87	23	3.2	5.3	72	1	2.4	4.1	81	0	2	5.5	68	4.5	5.6	1	71	0	3.3	0	90	0.5	2.5	-1.3	96	11	2.2	Negative	242.4	0
126	2017	Jan	31	Road	C	36.712845	137.259191	Toyama	2.1	67	0	2.2	6.7	87	23	3.2	5.3	72	1	2.4	4.1	81	0	2	5.5	68	4.5	5.6	1	71	0	3.3	0	90	0.5	2.5	-1.3	96	11	2.2	Negative	99.5	0
127	2017	Jan	31	Road	G	36.687703	137.251495	Toyama	2.1	67	0	2.2	6.7	87	23	3.2	5.3	72	1	2.4	4.1	81	0	2	5.5	68	4.5	5.6	1	71	0	3.3	0	90	0.5	2.5	-1.3	96	11	2.2	Negative	210.8	35.1
128	2017	Jan	31	Road	D	36.678898	137.213399	Toyama	2.1	67	0	2.2	6.7	87	23	3.2	5.3	72	1	2.4	4.1	81	0	2	5.5	68	4.5	5.6	1	71	0	3.3	0	90	0.5	2.5	-1.3	96	11	2.2	Negative	109.2	0
129	2017	Jan	31	Road	B	36.683110	137.157522	Toyama	2.1	67	0	2.2	6.7	87	23	3.2	5.3	72	1	2.4	4.1	81	0	2	5.5	68	4.5	5.6	1	71	0	3.3	0	90	0.5	2.5	-1.3	96	11	2.2	Negative	525	0
130	2017	Feb	1	Bathroom	B15				Not available	Not available	Not available	Not available	Not available	Not available	Not available	Not available	Not available	Not available	Not available	Not available	Not available	Not available	Not available	Not available	Not available	Not available	Not available	Not available	Not available	Not available	Not available	Not available	Not available	Not available	Not available	Not available	Not available	Not available	Not available	Not available	Negative	0	75.4a
131	2017	Feb	1	Bathroom	B16				Not available	Not available	Not available	Not available	Not available	Not available	Not available	Not available	Not available	Not available	Not available	Not available	Not available	Not available	Not available	Not available	Not available	Not available	Not available	Not available	Not available	Not available	Not available	Not available	Not available	Not available	Not available	Not available	Not available	Not available	Not available	Not available	Negative	200	0
132	2017	Feb	15	Bathroom	B17				Not available	Not available	Not available	Not available	Not available	Not available	Not available	Not available	Not available	Not available	Not available	Not available	Not available	Not available	Not available	Not available	Not available	Not available	Not available	Not available	Not available	Not available	Not available	Not available	Not available	Not available	Not available	Not available	Not available	Not available	Not available	Not available	Negative	0	0
133	2017	Feb	23	Road	I	36.701340	137.061618	Fushiki	6.9	93	17.5	3	1.2	81	2	1.7	1.2	81	2	3.2	6.1	85	36.5	4	3	70	0	2.7	2.9	79	2	4.4	7.4	78	11	3.4	7.7	62	0	3	Negative	0	122.8a
134	2017	Feb	23	Road	L	36.726932	137.019403	Fushiki	6.9	93	17.5	3	1.2	81	2	1.7	1.2	81	2	3.2	6.1	85	36.5	4	3	70	0	2.7	2.9	79	2	4.4	7.4	78	11	3.4	7.7	62	0	3	Negative	0	0
135	2017	Feb	23	Road	A	36.754238	137.022104	Fushiki	6.9	93	17.5	3	1.2	81	2	1.7	1.2	81	2	3.2	6.1	85	36.5	4	3	70	0	2.7	2.9	79	2	4.4	7.4	78	11	3.4	7.7	62	0	3	Negative	67.9	0
136	2017	Feb	23	Road	H	36.774219	137.039124	Fushiki	6.9	93	17.5	3	1.2	81	2	1.7	1.2	81	2	3.2	6.1	85	36.5	4	3	70	0	2.7	2.9	79	2	4.4	7.4	78	11	3.4	7.7	62	0	3	Negative	9.1	0
137	2017	Feb	23	Road	K	36.753142	137.077469	Fushiki	6.9	93	17.5	3	1.2	81	2	1.7	1.2	81	2	3.2	6.1	85	36.5	4	3	70	0	2.7	2.9	79	2	4.4	7.4	78	11	3.4	7.7	62	0	3	Negative	42.4	0
138	2017	Feb	23	Road	F	36.706416	137.079287	Fushiki	6.9	93	17.5	3	1.2	81	2	1.7	1.2	81	2	3.2	6.1	85	36.5	4	3	70	0	2.7	2.9	79	2	4.4	7.4	78	11	3.4	7.7	62	0	3	Negative	5.7	0
139	2017	Mar	10	Indoor site	I03				Not available	Not available	Not available	Not available	Not available	Not available	Not available	Not available	Not available	Not available	Not available	Not available	Not available	Not available	Not available	Not available	Not available	Not available	Not available	Not available	Not available	Not available	Not available	Not available	Not available	Not available	Not available	Not available	Not available	Not available	Not available	Not available	Not tested	0	Not tested
140	2017	Mar	10	Indoor site	I03				Not available	Not available	Not available	Not available	Not available	Not available	Not available	Not available	Not available	Not available	Not available	Not available	Not available	Not available	Not available	Not available	Not available	Not available	Not available	Not available	Not available	Not available	Not available	Not available	Not available	Not available	Not available	Not available	Not available	Not available	Not available	Not available	Not tested	0	Not tested
141	2017	Mar	10	Indoor site	I03				Not available	Not available	Not available	Not available	Not available	Not available	Not available	Not available	Not available	Not available	Not available	Not available	Not available	Not available	Not available	Not available	Not available	Not available	Not available	Not available	Not available	Not available	Not available	Not available	Not available	Not available	Not available	Not available	Not available	Not available	Not available	Not available	Not tested	0	Not tested
142	2017	Mar	10	Indoor site	I03				Not available	Not available	Not available	Not available	Not available	Not available	Not available	Not available	Not available	Not available	Not available	Not available	Not available	Not available	Not available	Not available	Not available	Not available	Not available	Not available	Not available	Not available	Not available	Not available	Not available	Not available	Not available	Not available	Not available	Not available	Not available	Not available	Not tested	0	Not tested
143	2017	Mar	10	Indoor site	I03				Not available	Not available	Not available	Not available	Not available	Not available	Not available	Not available	Not available	Not available	Not available	Not available	Not available	Not available	Not available	Not available	Not available	Not available	Not available	Not available	Not available	Not available	Not available	Not available	Not available	Not available	Not available	Not available	Not available	Not available	Not available	Not available	Not tested	55.7	Not tested
144	2017	Mar	13	Road	E	36.734367	137.204159	Toyama	9.8	65	8	2.9	4.9	69	0	2.4	5.2	68	0	2.2	5	79	5	2.9	4	86	5	3.4	2.4	87	7.5	2.9	2.1	90	10	2.7	8.5	68	3	3.3	Negative	365.1	0
145	2017	Mar	13	Road	J	36.721366	137.251307	Toyama	9.8	65	8	2.9	4.9	69	0	2.4	5.2	68	0	2.2	5	79	5	2.9	4	86	5	3.4	2.4	87	7.5	2.9	2.1	90	10	2.7	8.5	68	3	3.3	Negative	0	44.1a
146	2017	Mar	13	Road	C	36.712845	137.259191	Toyama	9.8	65	8	2.9	4.9	69	0	2.4	5.2	68	0	2.2	5	79	5	2.9	4	86	5	3.4	2.4	87	7.5	2.9	2.1	90	10	2.7	8.5	68	3	3.3	Negative	154.7	0
147	2017	Mar	13	Road	G	36.687703	137.251495	Toyama	9.8	65	8	2.9	4.9	69	0	2.4	5.2	68	0	2.2	5	79	5	2.9	4	86	5	3.4	2.4	87	7.5	2.9	2.1	90	10	2.7	8.5	68	3	3.3	Negative	89.9	43.8
148	2017	Mar	13	Road	D	36.678898	137.213399	Toyama	9.8	65	8	2.9	4.9	69	0	2.4	5.2	68	0	2.2	5	79	5	2.9	4	86	5	3.4	2.4	87	7.5	2.9	2.1	90	10	2.7	8.5	68	3	3.3	Negative	2.9	103.8a
149	2017	Mar	13	Road	B	36.683110	137.157522	Toyama	9.8	65	8	2.9	4.9	69	0	2.4	5.2	68	0	2.2	5	79	5	2.9	4	86	5	3.4	2.4	87	7.5	2.9	2.1	90	10	2.7	8.5	68	3	3.3	Negative	71	0
150	2017	Mar	21	Road	E	36.734367	137.204159	Toyama	7	89	27.5	1.9	8.5	64	0	2.4	9.8	64	0	2.8	8.1	65	0	3	6.4	65	0	2.1	6	75	2	1.9	4.9	90	16.5	3	7.2	75	2.5	2.9	Negative	70.4	17.2
151	2017	Mar	21	Road	J	36.721366	137.251307	Toyama	7	89	27.5	1.9	8.5	64	0	2.4	9.8	64	0	2.8	8.1	65	0	3	6.4	65	0	2.1	6	75	2	1.9	4.9	90	16.5	3	7.2	75	2.5	2.9	Negative	315	282.5
152	2017	Mar	21	Road	C	36.712845	137.259191	Toyama	7	89	27.5	1.9	8.5	64	0	2.4	9.8	64	0	2.8	8.1	65	0	3	6.4	65	0	2.1	6	75	2	1.9	4.9	90	16.5	3	7.2	75	2.5	2.9	Negative	0	0
153	2017	Mar	21	Road	G	36.687703	137.251495	Toyama	7	89	27.5	1.9	8.5	64	0	2.4	9.8	64	0	2.8	8.1	65	0	3	6.4	65	0	2.1	6	75	2	1.9	4.9	90	16.5	3	7.2	75	2.5	2.9	Negative	0	0
154	2017	Mar	21	Road	D	36.678898	137.213399	Toyama	7	89	27.5	1.9	8.5	64	0	2.4	9.8	64	0	2.8	8.1	65	0	3	6.4	65	0	2.1	6	75	2	1.9	4.9	90	16.5	3	7.2	75	2.5	2.9	Negative	55.1	173.8
155	2017	Mar	21	Road	B	36.683110	137.157522	Toyama	7	89	27.5	1.9	8.5	64	0	2.4	9.8	64	0	2.8	8.1	65	0	3	6.4	65	0	2.1	6	75	2	1.9	4.9	90	16.5	3	7.2	75	2.5	2.9	Negative	57.2	970.2a
156	2017	Apr	4	Indoor site	I02				Not available	Not available	Not available	Not available	Not available	Not available	Not available	Not available	Not available	Not available	Not available	Not available	Not available	Not available	Not available	Not available	Not available	Not available	Not available	Not available	Not available	Not available	Not available	Not available	Not available	Not available	Not available	Not available	Not available	Not available	Not available	Not available	Not tested	0	Not tested
157	2017	Apr	4	Indoor site	I02				Not available	Not available	Not available	Not available	Not available	Not available	Not available	Not available	Not available	Not available	Not available	Not available	Not available	Not available	Not available	Not available	Not available	Not available	Not available	Not available	Not available	Not available	Not available	Not available	Not available	Not available	Not available	Not available	Not available	Not available	Not available	Not available	Not tested	0	Not tested
158	2017	Apr	4	Indoor site	I02				Not available	Not available	Not available	Not available	Not available	Not available	Not available	Not available	Not available	Not available	Not available	Not available	Not available	Not available	Not available	Not available	Not available	Not available	Not available	Not available	Not available	Not available	Not available	Not available	Not available	Not available	Not available	Not available	Not available	Not available	Not available	Not available	Not tested	0	Not tested
159	2017	Apr	4	Indoor site	I02				Not available	Not available	Not available	Not available	Not available	Not available	Not available	Not available	Not available	Not available	Not available	Not available	Not available	Not available	Not available	Not available	Not available	Not available	Not available	Not available	Not available	Not available	Not available	Not available	Not available	Not available	Not available	Not available	Not available	Not available	Not available	Not available	Not tested	72.1	Not tested
160	2017	Apr	4	Indoor site	I02				Not available	Not available	Not available	Not available	Not available	Not available	Not available	Not available	Not available	Not available	Not available	Not available	Not available	Not available	Not available	Not available	Not available	Not available	Not available	Not available	Not available	Not available	Not available	Not available	Not available	Not available	Not available	Not available	Not available	Not available	Not available	Not available	Not tested	0	Not tested
161	2017	Apr	5	Road	I	36.701340	137.061618	Fushiki	13.6	63	0	1.8	10.2	75	0	2.4	8.7	62	1	3.9	7	57	0	2.7	7.5	62	0	5.6	7.7	67	0	5.3	11.5	58	0	3.3	8.4	62	0	2.2	Not tested	0	Not tested
162	2017	Apr	5	Road	L	36.726932	137.019403	Fushiki	13.6	63	0	1.8	10.2	75	0	2.4	8.7	62	1	3.9	7	57	0	2.7	7.5	62	0	5.6	7.7	67	0	5.3	11.5	58	0	3.3	8.4	62	0	2.2	Not tested	525.5	Not tested
163	2017	Apr	5	Road	A	36.754238	137.022104	Fushiki	13.6	63	0	1.8	10.2	75	0	2.4	8.7	62	1	3.9	7	57	0	2.7	7.5	62	0	5.6	7.7	67	0	5.3	11.5	58	0	3.3	8.4	62	0	2.2	Not tested	227.4	Not tested
164	2017	Apr	5	Road	H	36.774219	137.039124	Fushiki	13.6	63	0	1.8	10.2	75	0	2.4	8.7	62	1	3.9	7	57	0	2.7	7.5	62	0	5.6	7.7	67	0	5.3	11.5	58	0	3.3	8.4	62	0	2.2	Not tested	315.6	Not tested
165	2017	Apr	5	Road	K	36.753142	137.077469	Fushiki	13.6	63	0	1.8	10.2	75	0	2.4	8.7	62	1	3.9	7	57	0	2.7	7.5	62	0	5.6	7.7	67	0	5.3	11.5	58	0	3.3	8.4	62	0	2.2	Not tested	59.1	Not tested
166	2017	Apr	5	Road	F	36.706416	137.079287	Fushiki	13.6	63	0	1.8	10.2	75	0	2.4	8.7	62	1	3.9	7	57	0	2.7	7.5	62	0	5.6	7.7	67	0	5.3	11.5	58	0	3.3	8.4	62	0	2.2	Not tested	57.3	Not tested
167	2017	Apr	7	Road	E	36.734367	137.204159	Toyama	14.9	90	19.5	2.6	17.1	53	1.5	7.8	15.6	47	0	3.5	10.8	69	0	2.3	9.1	58	1	3.5	6.9	60	0	2.9	7.6	63	0	4.9	8	68	0	5.1	Not tested	44.3	Not tested
168	2017	Apr	7	Road	J	36.721366	137.251307	Toyama	14.9	90	19.5	2.6	17.1	53	1.5	7.8	15.6	47	0	3.5	10.8	69	0	2.3	9.1	58	1	3.5	6.9	60	0	2.9	7.6	63	0	4.9	8	68	0	5.1	Not tested	493.4	Not tested
169	2017	Apr	7	Road	C	36.712845	137.259191	Toyama	14.9	90	19.5	2.6	17.1	53	1.5	7.8	15.6	47	0	3.5	10.8	69	0	2.3	9.1	58	1	3.5	6.9	60	0	2.9	7.6	63	0	4.9	8	68	0	5.1	Not tested	37.1	Not tested
170	2017	Apr	7	Road	G	36.687703	137.251495	Toyama	14.9	90	19.5	2.6	17.1	53	1.5	7.8	15.6	47	0	3.5	10.8	69	0	2.3	9.1	58	1	3.5	6.9	60	0	2.9	7.6	63	0	4.9	8	68	0	5.1	Not tested	147.3	Not tested
171	2017	Apr	7	Road	D	36.678898	137.213399	Toyama	14.9	90	19.5	2.6	17.1	53	1.5	7.8	15.6	47	0	3.5	10.8	69	0	2.3	9.1	58	1	3.5	6.9	60	0	2.9	7.6	63	0	4.9	8	68	0	5.1	Not tested	38.1	Not tested
172	2017	Apr	7	Road	B	36.683110	137.157522	Toyama	14.9	90	19.5	2.6	17.1	53	1.5	7.8	15.6	47	0	3.5	10.8	69	0	2.3	9.1	58	1	3.5	6.9	60	0	2.9	7.6	63	0	4.9	8	68	0	5.1	Not tested	65	Not tested
173	2017	Apr	11	Road	I	36.701340	137.061618	Fushiki	10.1	90	32	2	9.5	64	0	3.6	10.6	86	10.5	4.2	14.8	90	0.5	2	13.8	96	15.5	2.4	15.8	59	2	4.6	13.6	63	0	1.8	10.2	75	0	2.4	Not tested	106.1	Not tested
174	2017	Apr	11	Road	L	36.726932	137.019403	Fushiki	10.1	90	32	2	9.5	64	0	3.6	10.6	86	10.5	4.2	14.8	90	0.5	2	13.8	96	15.5	2.4	15.8	59	2	4.6	13.6	63	0	1.8	10.2	75	0	2.4	Not tested	0	Not tested
175	2017	Apr	11	Road	A	36.754238	137.022104	Fushiki	10.1	90	32	2	9.5	64	0	3.6	10.6	86	10.5	4.2	14.8	90	0.5	2	13.8	96	15.5	2.4	15.8	59	2	4.6	13.6	63	0	1.8	10.2	75	0	2.4	Not tested	39.6	Not tested
176	2017	Apr	11	Road	H	36.774219	137.039124	Fushiki	10.1	90	32	2	9.5	64	0	3.6	10.6	86	10.5	4.2	14.8	90	0.5	2	13.8	96	15.5	2.4	15.8	59	2	4.6	13.6	63	0	1.8	10.2	75	0	2.4	Not tested	50.5	Not tested
177	2017	Apr	11	Road	K	36.753142	137.077469	Fushiki	10.1	90	32	2	9.5	64	0	3.6	10.6	86	10.5	4.2	14.8	90	0.5	2	13.8	96	15.5	2.4	15.8	59	2	4.6	13.6	63	0	1.8	10.2	75	0	2.4	Not tested	26.9	Not tested
178	2017	Apr	11	Road	F	36.706416	137.079287	Fushiki	10.1	90	32	2	9.5	64	0	3.6	10.6	86	10.5	4.2	14.8	90	0.5	2	13.8	96	15.5	2.4	15.8	59	2	4.6	13.6	63	0	1.8	10.2	75	0	2.4	Not tested	46.6	Not tested
179	2017	Apr	18	Road	F	36.706416	137.079287	Fushiki	13.8	85	8	5.5	14.3	84	18	3.4	17.4	67	0	3.8	15.9	60	0	3.9	14.6	44	0	3.8	9	61	0	2.7	9.4	75	0	3.2	10.1	90	32	2	Not tested	31	Not tested
180	2017	Apr	19	Road	I	36.701340	137.061618	Fushiki	12	71	6	4.3	13.8	85	8	5.5	14.3	84	18	3.4	17.4	67	0	3.8	15.9	60	0	3.9	14.6	44	0	3.8	9	61	0	2.7	9.4	75	0	3.2	Not tested	56.2	Not tested
181	2017	Apr	21	Road	F	36.706416	137.079287	Fushiki	14	75	0	2.4	10.6	77	0	2.2	12	71	6	4.3	13.8	85	8	5.5	14.3	84	18	3.4	17.4	67	0	3.8	15.9	60	0	3.9	14.6	44	0	3.8	Not tested	109.1	Not tested
182	2017	Apr	26	Road	I	36.701340	137.061618	Fushiki	13.8	91	28	2.6	18.9	48	0	3.2	11.7	73	0	2.3	9.8	71	0	3.2	10.6	76	0	2.8	14	75	0	2.4	10.6	77	0	2.2	12	71	6	4.3	Not tested	24.5	Not tested
183	2017	May	12	Indoor site	I04				Not available	Not available	Not available	Not available	Not available	Not available	Not available	Not available	Not available	Not available	Not available	Not available	Not available	Not available	Not available	Not available	Not available	Not available	Not available	Not available	Not available	Not available	Not available	Not available	Not available	Not available	Not available	Not available	Not available	Not available	Not available	Not available	Not tested	95.9	Not tested
184	2017	May	12	Indoor site	I04				Not available	Not available	Not available	Not available	Not available	Not available	Not available	Not available	Not available	Not available	Not available	Not available	Not available	Not available	Not available	Not available	Not available	Not available	Not available	Not available	Not available	Not available	Not available	Not available	Not available	Not available	Not available	Not available	Not available	Not available	Not available	Not available	Not tested	0	Not tested
185	2017	May	12	Indoor site	I04				Not available	Not available	Not available	Not available	Not available	Not available	Not available	Not available	Not available	Not available	Not available	Not available	Not available	Not available	Not available	Not available	Not available	Not available	Not available	Not available	Not available	Not available	Not available	Not available	Not available	Not available	Not available	Not available	Not available	Not available	Not available	Not available	Not tested	9.9	Not tested
186	2017	May	12	Indoor site	I04				Not available	Not available	Not available	Not available	Not available	Not available	Not available	Not available	Not available	Not available	Not available	Not available	Not available	Not available	Not available	Not available	Not available	Not available	Not available	Not available	Not available	Not available	Not available	Not available	Not available	Not available	Not available	Not available	Not available	Not available	Not available	Not available	Not tested	63.7	Not tested
187	2017	May	12	Indoor site	I04				Not available	Not available	Not available	Not available	Not available	Not available	Not available	Not available	Not available	Not available	Not available	Not available	Not available	Not available	Not available	Not available	Not available	Not available	Not available	Not available	Not available	Not available	Not available	Not available	Not available	Not available	Not available	Not available	Not available	Not available	Not available	Not available	Not tested	47.3	Not tested
188	2017	May	12	Indoor site	I04				Not available	Not available	Not available	Not available	Not available	Not available	Not available	Not available	Not available	Not available	Not available	Not available	Not available	Not available	Not available	Not available	Not available	Not available	Not available	Not available	Not available	Not available	Not available	Not available	Not available	Not available	Not available	Not available	Not available	Not available	Not available	Not available	Not tested	0	Not tested
189	2017	May	12	Indoor site	I04				Not available	Not available	Not available	Not available	Not available	Not available	Not available	Not available	Not available	Not available	Not available	Not available	Not available	Not available	Not available	Not available	Not available	Not available	Not available	Not available	Not available	Not available	Not available	Not available	Not available	Not available	Not available	Not available	Not available	Not available	Not available	Not available	Not tested	19.9	Not tested
190	2017	May	12	Indoor site	I04				Not available	Not available	Not available	Not available	Not available	Not available	Not available	Not available	Not available	Not available	Not available	Not available	Not available	Not available	Not available	Not available	Not available	Not available	Not available	Not available	Not available	Not available	Not available	Not available	Not available	Not available	Not available	Not available	Not available	Not available	Not available	Not available	Not tested	12.9	Not tested
191	2017	May	12	Indoor site	I04				Not available	Not available	Not available	Not available	Not available	Not available	Not available	Not available	Not available	Not available	Not available	Not available	Not available	Not available	Not available	Not available	Not available	Not available	Not available	Not available	Not available	Not available	Not available	Not available	Not available	Not available	Not available	Not available	Not available	Not available	Not available	Not available	Not tested	12.7	Not tested
192	2017	May	12	Indoor site	I04				Not available	Not available	Not available	Not available	Not available	Not available	Not available	Not available	Not available	Not available	Not available	Not available	Not available	Not available	Not available	Not available	Not available	Not available	Not available	Not available	Not available	Not available	Not available	Not available	Not available	Not available	Not available	Not available	Not available	Not available	Not available	Not available	Not tested	0	Not tested
193	2018	Feb	8	Indoor site	I01				Not available	Not available	Not available	Not available	Not available	Not available	Not available	Not available	Not available	Not available	Not available	Not available	Not available	Not available	Not available	Not available	Not available	Not available	Not available	Not available	Not available	Not available	Not available	Not available	Not available	Not available	Not available	Not available	Not available	Not available	Not available	Not available	Not tested	0	Not tested
194	2018	Feb	8	Indoor site	I01				Not available	Not available	Not available	Not available	Not available	Not available	Not available	Not available	Not available	Not available	Not available	Not available	Not available	Not available	Not available	Not available	Not available	Not available	Not available	Not available	Not available	Not available	Not available	Not available	Not available	Not available	Not available	Not available	Not available	Not available	Not available	Not available	Not tested	1	Not tested
195	2018	Feb	8	Indoor site	I01				Not available	Not available	Not available	Not available	Not available	Not available	Not available	Not available	Not available	Not available	Not available	Not available	Not available	Not available	Not available	Not available	Not available	Not available	Not available	Not available	Not available	Not available	Not available	Not available	Not available	Not available	Not available	Not available	Not available	Not available	Not available	Not available	Not tested	0	Not tested
196	2018	Feb	8	Indoor site	I01				Not available	Not available	Not available	Not available	Not available	Not available	Not available	Not available	Not available	Not available	Not available	Not available	Not available	Not available	Not available	Not available	Not available	Not available	Not available	Not available	Not available	Not available	Not available	Not available	Not available	Not available	Not available	Not available	Not available	Not available	Not available	Not available	Not tested	0	Not tested
197	2018	Feb	8	Indoor site	I01				Not available	Not available	Not available	Not available	Not available	Not available	Not available	Not available	Not available	Not available	Not available	Not available	Not available	Not available	Not available	Not available	Not available	Not available	Not available	Not available	Not available	Not available	Not available	Not available	Not available	Not available	Not available	Not available	Not available	Not available	Not available	Not available	Not tested	0	Not tested
198	2018	Feb	8	Indoor site	I01				Not available	Not available	Not available	Not available	Not available	Not available	Not available	Not available	Not available	Not available	Not available	Not available	Not available	Not available	Not available	Not available	Not available	Not available	Not available	Not available	Not available	Not available	Not available	Not available	Not available	Not available	Not available	Not available	Not available	Not available	Not available	Not available	Not tested	0	Not tested
199	2018	Feb	23	Indoor site	I03				Not available	Not available	Not available	Not available	Not available	Not available	Not available	Not available	Not available	Not available	Not available	Not available	Not available	Not available	Not available	Not available	Not available	Not available	Not available	Not available	Not available	Not available	Not available	Not available	Not available	Not available	Not available	Not available	Not available	Not available	Not available	Not available	Not tested	0	Not tested
200	2018	Feb	23	Indoor site	I01				Not available	Not available	Not available	Not available	Not available	Not available	Not available	Not available	Not available	Not available	Not available	Not available	Not available	Not available	Not available	Not available	Not available	Not available	Not available	Not available	Not available	Not available	Not available	Not available	Not available	Not available	Not available	Not available	Not available	Not available	Not available	Not available	Not tested	27.1	Not tested
201	2018	Feb	23	Indoor site	I03				Not available	Not available	Not available	Not available	Not available	Not available	Not available	Not available	Not available	Not available	Not available	Not available	Not available	Not available	Not available	Not available	Not available	Not available	Not available	Not available	Not available	Not available	Not available	Not available	Not available	Not available	Not available	Not available	Not available	Not available	Not available	Not available	Not tested	0	Not tested
202	2018	Feb	23	Indoor site	I03				Not available	Not available	Not available	Not available	Not available	Not available	Not available	Not available	Not available	Not available	Not available	Not available	Not available	Not available	Not available	Not available	Not available	Not available	Not available	Not available	Not available	Not available	Not available	Not available	Not available	Not available	Not available	Not available	Not available	Not available	Not available	Not available	Not tested	0	Not tested
a10-fold more Legionella DNA was observed using qPCR after amoebic co-culture than in identical samples analyzed without co-culture.

## Sheet: Supplementary Table S2
Supplementary Table S2. Distribution of Legionella DNA in air samples collected near roads at the 12 sampling sites from June 2016 to April 2017
Sampling site (location)	Traffic volumea (vehicles/day)	No. of samples	No. (%) of Legionella DNA-positive samples	Geometric mean ± SD (log10 copies/m3) of Legionella DNA in positive samples
A	24063	15	14 (93.3)	1.77 ± 0.63
B	32885	12	10 (83.3)	1.85 ± 0.30
C	19604	12	10 (83.3)	1.70 ± 0.53
D	26545	11	9 (81.8)	1.54 ± 0.66
E	44006	10	8 (80.0)	2.01 ± 0.28
F	16794	13	10 (76.9)	1.74 ± 0.47
G	27878	11	8 (72.7)	2.03 ± 0.42
H	24063	11	8 (72.7)	1.86 ± 0.44
I	31000	17	12 (70.6)	1.75 ± 0.41
J	41293	13	9 (69.2)	1.99 ± 0.63
K	42398	11	7 (63.6)	1.89 ± 0.33
L	19892	15	9 (60.0)	1.55 ± 0.78
aAlthough it was not the data at the time of air sampling, we used them as the latest published data (2015) for reference.

## Sheet: Supplementary Table S3
Supplementary Table S3. The coordinate points of beta diversity based on weighted UniFrac distancesa
Sample No.	Axis 1	Axis 2	Axis 3	Sampling source type
9	-0.297496	-0.640899	0.129639	Road
14	-0.297231	-0.22925	0.0495466	Road
16	-0.332137	-0.00788911	-0.219929	Road
22	-0.504996	-0.862404	0.101853	Road
24	-0.665291	-0.641479	-0.256581	Road
29	-0.482229	-1	0.108233	Road
35	-0.267504	-0.12403	0.160663	Road
36	-0.410017	-0.430013	0.13252	Road
38	-0.395377	-0.550224	0.159384	Road
42	-0.441204	-0.462468	0.178018	Road
55	0.0320584	0.148251	0.096523	Road
64	0.145337	0.152748	0.203878	Road
70	-0.0747317	0.226533	0.0104622	Road
73	0.158234	0.147511	0.210988	Road
74	0.11272	0.140299	0.208499	Road
76	0.0755545	0.16022	0.169162	Bathroom
77	0.021107	0.11989	0.0690152	Bathroom
78	-0.141923	0.128322	0.205517	Bathroom
83	0.166999	0.162072	-0.0620102	Road
85	0.0663413	0.143114	0.0611637	Road
86	0.161675	0.116969	0.132256	Road
88	-0.07383	0.157942	-0.0222179	Road
91	0.0226878	0.158	0.135226	Bathroom
92	0.063612	0.144635	0.145355	Bathroom
93	-0.255671	-0.114459	0.198474	Bathroom
94	0.265927	-0.0637916	0.0472657	Bathroom
95	0.14667	-0.00901284	0.0934117	Bathroom
96	0.131728	0.155842	0.171551	Bathroom
97	0.130628	0.154336	0.192511	Bathroom
98	-0.123687	0.135756	0.188176	Bathroom
99	0.137297	0.198854	0.178854	Bathroom
100	-0.122994	-0.178084	0.207173	Bathroom
101	0.191438	0.107525	0.170898	Bathroom
103	-0.404623	-0.587913	0.0602258	Road
104	0.0395497	0.147037	0.0947647	Road
107	0.00661572	0.18708	0.110226	Road
108	-0.0245578	0.143846	0.169525	Road
110	0.0934157	0.150434	0.0776768	Road
114	0.163486	0.128037	0.134175	Bathroom
115	-0.0511964	0.109465	0.214981	Bathroom
116	0.058795	0.168695	0.191473	Bathroom
117	-0.00955576	0.166834	0.192196	Bathroom
122	0.595725	-0.222182	-0.228194	Road
125	0.595692	-0.222139	-0.22818	Road
127	0.593427	-0.221632	-0.228183	Road
130	0.595324	-0.222039	-0.22799	Bathroom
131	0.595815	-0.222192	-0.228207	Bathroom
132	0.594963	-0.222071	-0.227445	Bathroom
134	0.595235	-0.22209	-0.228031	Road
137	0.595143	-0.222076	-0.227987	Road
139	0.59572	-0.222175	-0.228175	Indoor site
140	0.59572	-0.222175	-0.228175	Indoor site
141	0.585992	-0.219946	-0.227621	Indoor site
142	0.58654	-0.219932	-0.225481	Indoor site
143	0.513231	-0.200701	-0.215524	Indoor site
156	-0.0966986	0.116746	0.0709889	Indoor site
157	-0.0683099	0.213543	0.056697	Indoor site
158	0.137727	0.172965	0.221678	Indoor site
159	0.112621	0.145898	0.201756	Indoor site
160	0.106517	0.161668	0.167453	Indoor site
177	0.141684	0.150153	0.194314	Road
183	-0.36882	0.172061	-0.443497	Indoor site
184	-0.444181	0.289494	-0.469901	Indoor site
185	-0.496427	0.213624	-0.599509	Indoor site
186	-0.25233	0.236308	-0.254436	Indoor site
187	-0.46583	0.254605	-0.514346	Indoor site
188	-0.434982	0.289895	-0.466971	Indoor site
189	-0.440616	0.227323	-0.628173	Indoor site
190	-0.434843	0.242841	-0.443451	Indoor site
191	-0.376877	0.186942	-0.187886	Indoor site
192	-0.397257	0.322175	-0.316255	Indoor site
193	-0.0556364	0.175508	0.17159	Indoor site
194	-0.192745	0.0791738	0.116302	Indoor site
195	-0.188251	0.100429	-0.00678676	Indoor site
196	-0.183302	0.212426	0.109334	Indoor site
197	0.0121426	0.207829	0.227265	Indoor site
198	0.286591	0.0533788	0.0368046	Indoor site
199	-0.270072	-0.0177801	0.275232	Indoor site
200	-0.0478076	0.219088	0.111121	Indoor site
201	-0.197663	0.0309446	0.289422	Indoor site
202	-0.0387859	0.24578	0.229725	Indoor site
aTypical coordinate points from each sampling source type were shown in blue (road), red (bathroom), and green (indoor site).

## Sheet: Supplementary Table S4
Supplementary Table S4. Monthly climatic conditions and the amount of Legionella DNA
Year	Month	Weather station	Air temperature (mean, °C)	Relative humidity (mean, %)	Total precipitation (mm)	Wind speed (mean, m/s)	Sampling location (No. of analyzed samples)	No. (%) of Legionella DNA-positive samples	Geometric mean ± SD (log10 copies/m3) in Legionella DNA-positive samples
2016	Jun	Fushiki	21.5	79	137	2.5	A (3), F (2), H (2), I (3), K (2), L (3)	9	1.92 ± 0.40
2016	Jun	Toyama	22.2	68	148	2.8	B (2), C (2), D (3), E (2), G (3), J (3)	11	2.01 ± 0.33
2016	Jul	Fushiki	25.5	82	169.5	2.4	A (2), F (2), H (2), I (2), K (2), L (2)	8	1.78 ± 0.59
2016	Jul	Toyama	26	72	320.5	2.7	B (1), C (1), D (1), E (1), G (1), J (1)	4	2.18 ± 0.22
2016	Aug	Fushiki	27.1	79	92	2.7	A (3), F (1), H (1), I (3), K (1), L (3)	7	1.42 ± 0.62
2016	Aug	Toyama	27.1	71	121.5	2.8	B (3), C (3), D (1), E (1), G (1), J (3)	8	1.28 ± 0.59
2016	Sep	Fushiki	23.2	86	361	2.5	A (1), I (1), L (1)	3	2.30 ± 0.34
2016	Oct	Fushiki	17.5	75	158	2.8	A (1), F (1), H (1), I (1), K (1), L (1)	3	1.12 ± 0.38
2016	Oct	Toyama	17.4	77	157.5	2.8	B (1), C (1), D (1), E (1), G (1), J (1)	6	1.67 ± 0.53
2016	Dec	Fushiki	6.7	82	208.5	2.5	A (1), F (1), H (1), I (1), K (1), L (1)	6	2.06 ± 0.30
2016	Dec	Toyama	7	79	233.5	3.1	B (1), C (1), D (1), E (1), G (1), J (1)	4	1.96 ± 0.23
2017	Jan	Fushiki	3	84	213	2.5	A (1), F (1), H (1), I (1), K (1), L (1)	6	1.64 ± 0.61
2017	Jan	Toyama	3.3	82	219.5	2.8	B (1), C (1), D (1), E (1), G (1), J (1)	6	2.23 ± 0.31
2017	Feb	Fushiki	3.2	81	159.5	2.9	A (1), F (1), H (1), I (1), K (1), L (1)	4	1.29 ± 0.52
2017	Mar	Toyama	6.6	73	108.5	2.6	B (2), C (2), D (2), E (2), G (2), J (2)	9	1.87 ± 0.61
2017	Apr	Fushiki	12.6	69	122.5	3.3	A (2), F (4), H (2), I (4), K (2), L (2)	14	1.87 ± 0.41
2017	Apr	Toyama	13.4	64	101.5	3.8	B (1), C (1), D (1), E (1), G (1), J (1)	6	1.91 ± 0.44
